# Supplementary material for: Intraoperative calculus or hemorrhage in transurethral seminal vesiculoscopy as a risk factor for recurrent hemospermia
Source: PLoS One. 2022 Jul 5;17(7):e0268314. doi: 10.1371/journal.pone.0268314 (PMC9255724; doi:10.1371/journal.pone.0268314)
Supplement: S1 File — File containing data of TUSV follow-up, TRUS findings, Intraoperative findings and recurrence. (XLSX) [file pone.0268314.s001.xlsx]

## Sheet: Sheet1
Patient	Age	F/U(m)	Recurrence	Recurrence Duration(m)	TRUS Calcification	SV/E-duct Stone	OP with stone	OP with Blood	OP finding	Mucosal lesion	Path. Report
P1	67	2.1	0		1	0	1	0	1	0
P2	66	1.12	0		1	0	1	0	1	0
P3	54	99.91	0		1	1	0	1	1	1	chronic inflammation(Veru)
P4	70	111.31	0		1	1	0	1	1	0
P5	55	129.68	0		1	1	1	0	1	0
P6	43	124.71	0		1	1	0	0	0	1	focal congestion(Veru)
P7	68	2.2	0		1	1	0	1	1	1	mucosa(SV)
P8	51	1.02	0		1	1	0	0	0	0
P9	51	66.3	0		1	0	1	1	1	0
P10	42	107.86	0		0	0	0	0	0	0
P11	69	78.29	0		1	0	0	0	0	0
P12	61	95.34	0		0	0	0	0	0	0
P13	59	26.81	0		0	0	0	0	0	0	fibroepithelial polyp(Uretha)
P14	51	2.2	0		1	1	0	0	0	0
P15	61	1.18	0		0	0	1	1	1	0
P16	48	41.26	0		0	0	0	0	0	0
P17	67	57.59	0		1	0	0	1	0	0
P18	52	47.15	0		1	0	0	0	0	0
P19	23	1.05	0		1	0	1	1	1	0
P20	60	39.92	0		0	0	0	0	0	0
P21	64	4.37	0		0	0	0	0	0	0
P22	18	1.05	0		1	0	1	0	1	0
P23	56	51.06	0		1	0	0	1	1	0
P24	65	40.48	0		1	0	1	0	1	0
P25	63	29.27	0		1	0	0	0	0	0
P26	52	40.25	0		1	0	0	0	0	0
P27	63	38.97	0		1	0	0	0	0	0
P28	34	1.48	0		0	0	0	0	0	0
P29	17	1.28	0		0	0	0	1	1	1	congestion and inflammation(Veru)
P30	49	19.88	0		1	0	1	1	1	0
P31	31	0.95	0		1	1	1	1	1	0
P32	52	65.64	0		0	0	0	0	0	0
P33	63	112.56	1	7.23	1	0	1	1	1	1	lithiasis and chronic inflammation(Utricle)
P34	55	109.14	1	15.7	1	0	1	1	1	0
P35	60	93.01	1	7.72	1	0	0	0	0	0
P36	40	97.97	1	19.09	1	0	0	0	0	0
P37	39	2.4	1	1.25	1	0	1	1	1	0
P38	58	134.51	1	60.68	1	1	1	1	1	0
P39	48	73.26	1	71.46	1	1	0	0	0	0
P40	27	34.14	1	14.59	1	0	1	1	1	0
P41	75	20.8	1	5.88	1	0	0	0	0	0
P42	37	47.38	1	18.04	1	0	1	1	1	0
P43	37	21.03	1	6.28	0	0	1	1	1	0
P44	38	52.21	1	23.72	0	0	0	0	0	0
P45	58	66.83	1	29.54	1	0	1	1	1	0
P46	59	28.19	1	3.06	1	0	0	1	1	1	amyloidosis(SV)
P47	53	16.49	1	9.36	1	0	0	0	0	1	focal squamous metaplasia and mild inflammation(Veru)
P48	54	8.61	1	5.19	0	0	1	1	1	0
